# Supplementary material for: Shifting from fear to safety through deconditioning-update
Source: eLife. 2020 Jan 30;9:e51207. doi: 10.7554/eLife.51207 (PMC7021486; doi:10.7554/eLife.51207)
Supplement: Source code 1. [file elife-51207-code1.zip]

Archive with 27 entries (26 files):
- Deconditioning_Mismatch_Induced_model-master/
- Deconditioning_Mismatch_Induced_model-master/Figure_5B.m
- Deconditioning_Mismatch_Induced_model-master/Figure_5C.m
- Deconditioning_Mismatch_Induced_model-master/Figure_5E.m
- Deconditioning_Mismatch_Induced_model-master/LICENSE
- Deconditioning_Mismatch_Induced_model-master/README.md
- Deconditioning_Mismatch_Induced_model-master/Weight_rules.m
- Deconditioning_Mismatch_Induced_model-master/Weight_rules_controlled_noise.m
- Deconditioning_Mismatch_Induced_model-master/Weight_rules_controlled_noise_V2.m
- Deconditioning_Mismatch_Induced_model-master/Weight_rules_noise.m
- Deconditioning_Mismatch_Induced_model-master/Weight_rules_post_react.m
- Deconditioning_Mismatch_Induced_model-master/Weight_rules_post_react_controlled_noise.m
- Deconditioning_Mismatch_Induced_model-master/Weight_rules_post_react_controlled_noise_V2.m
- Deconditioning_Mismatch_Induced_model-master/Weight_rules_post_react_noise.m
- Deconditioning_Mismatch_Induced_model-master/dy6.m
- Deconditioning_Mismatch_Induced_model-master/model_main_structure_ratio_cxt_tone_1_3.m
- Deconditioning_Mismatch_Induced_model-master/model_main_structure_ratio_cxt_tone_2_1.m
- Deconditioning_Mismatch_Induced_model-master/model_main_structure_ratio_cxt_tone_3_1.m
- Deconditioning_Mismatch_Induced_model-master/model_main_structure_ratio_cxt_tone_3_1_memories.m
- Deconditioning_Mismatch_Induced_model-master/model_main_structure_ratio_cxt_tone_4_1.m
- Deconditioning_Mismatch_Induced_model-master/model_main_structure_v2.m
- Deconditioning_Mismatch_Induced_model-master/model_main_structure_v3.m
- Deconditioning_Mismatch_Induced_model-master/newWrules.m
- Deconditioning_Mismatch_Induced_model-master/newWrules_14.m
- Deconditioning_Mismatch_Induced_model-master/retrieval.m
- Deconditioning_Mismatch_Induced_model-master/retrieval_4_probabilistic.m
- Deconditioning_Mismatch_Induced_model-master/retrieval_controlled_noise.m
