# Supplementary material for: Shifting from fear to safety through deconditioning-update
Source: eLife. 2020 Jan 30;9:e51207. doi: 10.7554/eLife.51207 (PMC7021486; doi:10.7554/eLife.51207)
Supplement: Source code 1. [file elife-51207-code1.zip › Deconditioning_Mismatch_Induced_model-master/dy6.m]

function z = dy6(t, x)

global weight_update
global Ix

% factor1 = 0.;
% factor2 = 0; 

z = -x + (1 + tanh(weight_update*x  + Ix))/2;
